# Supplementary material for: Human Milk Oligosaccharides in Cord Blood Are Altered in Gestational Diabetes and Stimulate Feto-Placental Angiogenesis In Vitro
Source: Nutrients. 2021 Nov 26;13(12):4257. doi: 10.3390/nu13124257 (PMC8705424; doi:10.3390/nu13124257)
Supplement: Supplementary file 1 [file nutrients-13-04257-s001.zip]

Archive with 1 entries (1 files):
- nutrients-1460128-supplementary.pdf
